# Supplementary material for: Sarcoidosis versus Granulomatous and Lymphocytic Interstitial Lung Disease in Common Variable Immunodeficiency: A Comparative Review
Source: Biomedicines. 2024 Jul 6;12(7):1503. doi: 10.3390/biomedicines12071503 (PMC11275071; doi:10.3390/biomedicines12071503)
Supplement: Supplementary file 1 [file biomedicines-12-01503-s001.zip]

Archive with 1 entries (1 files):
- biomedicines-3025498-supplementary.pdf
